# Supplementary material for: Toxic Alcohol Ingestion/Methanol Ingestion
Source: MedEdPORTAL. 2018 Aug 17;14:10740. doi: 10.15766/mep_2374-8265.10740 (PMC6342378; doi:10.15766/mep_2374-8265.10740)
Supplement: Supplementary file 1 — A. Methanol Simulation Case.docx B. Methanol Supplemental Case Findings.ppt C. Methanol Questionnaire.docx D. Methanol Evaluation Form.doc E. Methanol Case Debriefing.pptx [file mep-14-10740-s001.zip]

Archive with 6 entries (6 files):
- A._Methanol_Simulation_Case.docx
- B._Methanol_Supplemental_Case_Findings.ppt
- C._Methanol_Questionnaire.docx
- D._Methanol_Evaluation_Form.doc
- E._Methanol_Case_Debriefing.pptx
- _Educational_Summary_Report_10740.pdf
